# Supplementary material for: Imaging Flow Cytometric Identification of Chromosomal Defects in Paediatric Acute Lymphoblastic Leukaemia
Source: Cells. 2025 Jan 14;14(2):114. doi: 10.3390/cells14020114 (PMC11763943; doi:10.3390/cells14020114)
Supplement: Supplementary file 1 [file cells-14-00114-s001.zip]

Archive with 1 entries (1 files):
- cells-3397158-supplementary.pdf
